# Supplementary material for: Endothelial Mitochondria Transfer to Melanoma Induces M2-Type Macrophage Polarization and Promotes Tumor Growth by the Nrf2/HO-1-Mediated Pathway
Source: Int J Mol Sci. 2024 Feb 3;25(3):1857. doi: 10.3390/ijms25031857 (PMC10855867; doi:10.3390/ijms25031857)
Supplement: Supplementary file 1 [file ijms-25-01857-s001.zip]

Archive with 1 entries (1 files):
- ijms-2823219-supplementary.pdf
